# Supplementary material for: Effectiveness of an Active and Continuous Surveillance Program for Intensive Care Units Infections Based on the EPIC III (Extended Prevalence of Infection in Intensive Care) Approach
Source: J Clin Med. 2022 Apr 28;11(9):2482. doi: 10.3390/jcm11092482 (PMC9101920; doi:10.3390/jcm11092482)
Supplement: Supplementary file 1 [file jcm-11-02482-s001.zip]

Archive with 2 entries (2 files):
- CFR_8.4.22.pdf
- SPRINT_supplemetary_Table S1A,B.pdf
